# Supplementary material for: Biomarkers of Exposure and Potential Harm in Two Weeks of Smoking Abstinence: Changes in Biomarkers of Platelet Function, Oxidative Stress, and Inflammation
Source: Int J Mol Sci. 2023 Mar 27;24(7):6286. doi: 10.3390/ijms24076286 (PMC10093936; doi:10.3390/ijms24076286)
Supplement: Supplementary file 1 [file ijms-24-06286-s001.zip]

Archive with 1 entries (1 files):
- ijms-2284798-supplementary.pdf
